# Supplementary material for: Sleep Problems and Quality of Life in Breast Cancer Patients
Source: Curr Oncol. 2025 Sep 12;32(9):508. doi: 10.3390/curroncol32090508 (PMC12468225; doi:10.3390/curroncol32090508)
Supplement: Supplementary file 1 [file curroncol-32-00508-s001.zip]

Archive with 1 entries (1 files):
- STROBE_checklist_cross-sectional_BRC_FoL.pdf
